# Supplementary material for: Radial Head Fractures: Is the Mason Classification Still Effective Today? A Large-Sample Validation of Intra- and Inter-Observer Reliability
Source: J Clin Med. 2025 Oct 14;14(20):7252. doi: 10.3390/jcm14207252 (PMC12565371; doi:10.3390/jcm14207252)
Supplement: Supplementary file 1 [file jcm-14-07252-s001.zip]

Archive with 1 entries (1 files):
- jcm-3875315-supplementary.pdf
